# Supplementary material for: Prediction of Cardiovascular Risk Using Nonalcoholic Fatty Liver Disease Scoring Systems
Source: Healthcare (Basel). 2021 Jul 15;9(7):899. doi: 10.3390/healthcare9070899 (PMC8303122; doi:10.3390/healthcare9070899)
Supplement: Supplementary file 1 [file healthcare-09-00899-s001.zip]

Archive with 1 entries (1 files):
- healthcare-1278873-supplementary.pdf
